# Supplementary material for: Balancing the Number of Quantum Wells in HgCdTe/CdHgTe Heterostructures for Mid-Infrared Lasing
Source: Nanomaterials (Basel). 2022 Dec 9;12(24):4398. doi: 10.3390/nano12244398 (PMC9785783; doi:10.3390/nano12244398)
Supplement: Supplementary file 1 [file nanomaterials-12-04398-s001.zip]

Archive with 1 entries (1 files):
- nanomaterials-2024656-supplementary.pdf
